# Supplementary material for: Cancer stem cells from human glioblastoma resemble but do not mimic original tumors after in vitro passaging in serum-free media
Source: Oncotarget. 2016 Aug 29;7(40):65888–901. doi: 10.18632/oncotarget.11676 (PMC5323200; doi:10.18632/oncotarget.11676)
Supplement: Supplementary file 2 [file oncotarget-07-65888-s002.xlsx]

## Sheet: Table S1
Sample	Age	Diagnostic	Primary Culture	Group
13	59	GBM	-	-
7	65	GBM	-	-
14	71	GBM	Yes	1
35	63	GBM	Yes	3
15	61	AA	Yes	2
16	65	GBM	-	-
18	59	GBM	Yes	1
32	45	GBM	-	-
22	45	GBM	Yes	2
29	56	GBM	Yes	2
27	61	GBM	Yes	2
37	56	GBM	-	-
35	58	GBM	-	-
5	61	AA	-	-
33	50	ODG	Yes	3
43	56	GBM	Yes	1
51	63	GBM	-	-
53	39	AA	Yes	2
56	57	AA	-	-
38	63	GBM	Yes	3
