# Supplementary material for: Cancer stem cells from human glioblastoma resemble but do not mimic original tumors after in vitro passaging in serum-free media
Source: Oncotarget. 2016 Aug 29;7(40):65888–901. doi: 10.18632/oncotarget.11676 (PMC5323200; doi:10.18632/oncotarget.11676)
Supplement: Supplementary file 3 [file oncotarget-07-65888-s003.xlsx]

## Sheet: Table S2
		Gene name	Protein name	Primers (5'-3')	Amplicon size (pb)	Control
		β2M	Beta-2-microglobulin	CTCGCGCTACTCTCTCTTTCTG	335	U87
				GCTTACATGTCTCGATCCCACT
		CD90	Thymocyte differentiation antigen 1	CGCTCTCCTGCTGCTAACAGTCTT	120	U87
				CAGGCTGAACTCGTACTGGA
		BM1	B lymphoma Mo-MLV insertion region 1 homolog	GGAGACCAGCAAGTATTGTCCCCTTTTG	320	U87
				CATTGCTGCTGGGCATCCGTAAG
		CD133	Prominin 1	TCTCTATGTGGTACAGCCG	350	U87
				TGATCCGGGTTCTTACCTG
		GFAP δ	Glial fibrillary acidic protein isoform delta	AGTGGTAAAGGTGGTGAGTCCT	126	human GBM
				GTCCAGGCACAGCGAGAC
		MELK	Maternal embryonic leucine zipper kinase	CTTGGATCAGAGGCAGATGTTTGGAG	248	human GBM
				GTTGTAATCTTGCATGATCCAGG
		NESTIN	Nestin	GAGAGGGAGGACAAAGTCCC	251	U87
				TCCCTCAGAGACTAGCGCAT
		SOX2	Sex determining region Y-box 2	GCACATGAACGGCTGGAGCAACG	206	human GBM
				TGCTGCGAGTAGGACATGCTGTAGG
		CD44	Receptor for hyaluronic acid (HA)	AGAAGGTGTGGGCAGAAGAA	116	U87
				AAATGCACCATTTCCTGAGA
		GFAP α	Glial fibrillary acidic protein isoform alpha	TGCGGTCCCTTCTTACTCAC	232	U373
				CCTCCCAGTCCCATCTCTG
		S100B	S100 calcium binding protein B	TGCGAGTTCTGATGGAGTTG	160	U373
				TGCGAGTTCTGATGGAGTTG
		TUBB3	Beta- III tubulin	GAGGAAGAGGGCGAGATGTA	166	U87
				GAGGGGAAAGCAGGGTGT
		MAP2	Microtubule-associated protein 2	ATTCCGAGGTTCCAACACAC	102	U87
				ACCAGCCATTGAAGAAATGC
		PDGFRα	Platelet-derived growth factor receptor subunit a	ATAATCCCCACAGGCACATT	118	human oligodendro glioma tissue
				TCACACATTCACCACACCATT
		CNPase	2', 3'-cyclic nucleotide 3'-phosphodiesterase	CAGGACCGCCAAAGAATG	172
				GGAAAGGAGGGGAGTGAGAC
		Mush-1	Mushashi	GATGGTCACTCGGACGAAGAA	149	U87
				CAAACCCTCTGTGCCTGTTG
		Oct 3/4	POU transcription factor	CAAAAACCCTGGCACAAACT	128	U87
				CCTGTCTCCGTCACCACTCT
		SSEA-1	stage-specific embryonic antigen 1	GGCAGAAAACCAGGAATCAG	126	Leukocytes
				ACTTGGCTCCTTTCCCTGA
		TERT	Telomerase reverse transcriptase	GCGTTTGGTGGATGATTTCT	254	U87
				AGCTGGAGTAGTCGCTCTGC
		CD144	vascular endothelial-cadherin (VE-cadherin)	TCGTCATGGACCGAGGTT	87	human adipose tissue
				TTGGTTAAAACAAACAAGTCAGTGT
		CD166	Activated leukocyte adhesion molecule	ATTGAAGTTTTATTTGGCAGGAA	102	human adipose tissue
				GGCTTAGCCATGCAAAACA
		CD24	Heat Stable Antigen (HSA)	TTGGGAAGTGAAGACTGGAAG	119	human adipose tissue
				GTTCTAAATGTGGCTATTCTGATCC
		CD73	5'-nucleotidase	CTTAACGTGGGAGTGGAACC	102	human adipose tissue
				TCTAGCTGCCATTTGCACAC
		ABCG2	ATP-binding cassette sub-family G member 2	GGGTTCTCTTCTTCCTGACGACC	389	U87
				TGGTTGTGAGATTGACCAACAGACC
