# Supplementary material for: Cancer stem cells from human glioblastoma resemble but do not mimic original tumors after in vitro passaging in serum-free media
Source: Oncotarget. 2016 Aug 29;7(40):65888–901. doi: 10.18632/oncotarget.11676 (PMC5323200; doi:10.18632/oncotarget.11676)
Supplement: Supplementary file 4 [file oncotarget-07-65888-s004.xlsx]

## Sheet: Table S3
	CSCs gene markers	Location	GBM18	GBM27	GBM38
	CD133	4p15.32	OK	OK	LOH(-1)
	SSEA-1	11q21	OK	OK	LOH(-1)
	CD44	11q23.3	OK	OK	OK
	CD90	11p13	OK	OK	OK
